# Supplementary material for: Exploring the impact of dexamethasone on gene regulation in myeloma cells
Source: Life Sci Alliance. 2023 Jul 31;6(9):e202302195. doi: 10.26508/lsa.202302195 (PMC10390781; doi:10.26508/lsa.202302195)
Supplement: Supplementary file 1 [file LSA-2023-02195_TableS1.xlsx]

## Sheet: GR
RIME experiment in MM.1S treated with Dex (0.1μM) using GR as bait
Replicate 1			Replicate 2			Common Rep 1 and Rep 2
Protein Symbol	Protein Description	Spectral count	Protein Symbol	Protein Description	Spectral count	Protein Symbol	Protein Description	Spectral count
NR3C1	Glucocorticoid receptor: 86 kDa	47	NR3C1	Glucocorticoid receptor: 86 kDa	47	NR3C1	Glucocorticoid receptor: 86 kDa	47
SMARCC2	SWI/SNF complex subunit SMARCC2: 133 kDa	20	SMARCC2	SWI/SNF complex subunit SMARCC2: 133 kDa	20	SMARCC2	SWI/SNF complex subunit SMARCC2: 133 kDa	20
IRF4	Interferon regulatory factor 4: 52 kDa	18	KRT8	Keratin, type II cytoskeletal 8: 54 kDa	19	IRF4	Interferon regulatory factor 4: 52 kDa	18
SMARCC2	SWI/SNF complex subunit SMARCC2: 136 kDa	18	IRF4	Interferon regulatory factor 4: 52 kDa	18	SMARCC2	SWI/SNF complex subunit SMARCC2: 136 kDa	18
SMARCC1	SWI/SNF complex subunit SMARCC1: 123 kDa	16	SMARCC2	SWI/SNF complex subunit SMARCC2: 136 kDa	18	SMARCC1	SWI/SNF complex subunit SMARCC1: 123 kDa	16
IKZF3	Zinc finger protein Aiolos: 58 kDa	16	SMARCC1	SWI/SNF complex subunit SMARCC1: 123 kDa	16	IKZF3	Zinc finger protein Aiolos: 58 kDa	16
SMARCA4	Transcription activator BRG1: 185 kDa	14	IKZF3	Zinc finger protein Aiolos: 58 kDa	16	SMARCA4	Transcription activator BRG1: 185 kDa	14
ARID1A	AT-rich interactive domain-containing protein 1A: 242 kDa	12	SMARCA4	Transcription activator BRG1: 185 kDa	14	ARID1A	AT-rich interactive domain-containing protein 1A: 242 kDa	12
FEN1	Flap endonuclease 1: 43 kDa	10	ARID1A	AT-rich interactive domain-containing protein 1A: 242 kDa	12	FEN1	Flap endonuclease 1: 43 kDa	10
TMPO	Lamina-associated polypeptide 2, isoform alpha: 75 kDa	10	FEN1	Flap endonuclease 1: 43 kDa	10	TMPO	Lamina-associated polypeptide 2, isoform alpha: 75 kDa	10
SMARCD2	SWI/SNF-related matrix-associated actin-dependent regulator of chromatin subfamily D member 2: 59 kDa	9	TMPO	Lamina-associated polypeptide 2, isoform alpha: 75 kDa	10	SMARCD2	SWI/SNF-related matrix-associated actin-dependent regulator of chromatin subfamily D member 2: 59 kDa	9
MEF2C	Myocyte-specific enhancer factor 2C: 47 kDa	9	SMARCD2	SWI/SNF-related matrix-associated actin-dependent regulator of chromatin subfamily D member 2: 59 kDa	9	MEF2C	Myocyte-specific enhancer factor 2C: 47 kDa	9
HMGB1	High mobility group protein B1: 25 kDa	8	MEF2C	Myocyte-specific enhancer factor 2C: 47 kDa	9	HMGB1	High mobility group protein B1: 25 kDa	8
SMARCE1	SWI/SNF-related matrix-associated actin-dependent regulator of chromatin subfamily E member 1: 47 kDa	8	HMGB1	High mobility group protein B1: 25 kDa	8	SMARCE1	SWI/SNF-related matrix-associated actin-dependent regulator of chromatin subfamily E member 1: 47 kDa	8
SMARCA2	Probable global transcription activator SNF2L2: 181 kDa	8	SMARCE1	SWI/SNF-related matrix-associated actin-dependent regulator of chromatin subfamily E member 1: 47 kDa	8	SMARCA2	Probable global transcription activator SNF2L2: 181 kDa	8
KRT84	Keratin, type II cuticular Hb4: 65 kDa	8	SMARCA2	Probable global transcription activator SNF2L2: 181 kDa	8	MCM3	DNA replication licensing factor MCM3: 91 kDa	6
SUMO2	Small ubiquitin-related modifier 2: 11 kDa	6	IGHG3	Immunoglobulin heavy constant gamma 3 (Fragment): 49 kDa	7	MTA2	Metastasis-associated protein MTA2: 75 kDa	6
IFI16	Gamma-interferon-inducible protein 16: 88 kDa	6	SNRNP200	U5 small nuclear ribonucleoprotein 200 kDa helicase: 245 kDa	6	CAT	Catalase: 60 kDa	6
TLE3	Transducin-like enhancer protein 3: 84 kDa	6	SRRM2	Serine/arginine repetitive matrix protein 2: 300 kDa	6	RPA1	Replication protein A 70 kDa DNA-binding subunit: 68 kDa	6
MCM3	DNA replication licensing factor MCM3: 91 kDa	6	EP300	Histone acetyltransferase p300: 264 kDa	6	IKZF1	DNA-binding protein Ikaros: 58 kDa	6
MTA2	Metastasis-associated protein MTA2: 75 kDa	6	DDX1	ATP-dependent RNA helicase DDX1: 82 kDa	6	ANP32E	Acidic leucine-rich nuclear phosphoprotein 32 family member E: 31 kDa	5
CAT	Catalase: 60 kDa	6	MCM3	DNA replication licensing factor MCM3: 91 kDa	6
RPA1	Replication protein A 70 kDa DNA-binding subunit: 68 kDa	6	MTA2	Metastasis-associated protein MTA2: 75 kDa	6
IKZF1	DNA-binding protein Ikaros: 58 kDa	6	CAT	Catalase: 60 kDa	6
ANP32E	Acidic leucine-rich nuclear phosphoprotein 32 family member E: 31 kDa	5	RPA1	Replication protein A 70 kDa DNA-binding subunit: 68 kDa	6
SF3B2	Splicing factor 3B subunit 2: 100 kDa	5	IKZF1	DNA-binding protein Ikaros: 58 kDa	6
USP5	Ubiquitin carboxyl-terminal hydrolase 5: 96 kDa	5	ANP32E	Acidic leucine-rich nuclear phosphoprotein 32 family member E: 31 kDa	5
NCOA3	Nuclear receptor coactivator 3: 155 kDa	5	RBMX	RNA-binding motif protein, X chromosome: 42 kDa	5
BAP18	Chromatin complexes subunit BAP18: 18 kDa	5	DDX1	ATP-dependent RNA helicase DDX1: 74 kDa	5
TLE3	Transducin-like enhancer protein 3: 75 kDa	5	HNRNPC	Heterogeneous nuclear ribonucleoproteins C1/C2 (Fragment): 24 kDa	5
KRT14	Keratin, type I cytoskeletal 14: 52 kDa	5

## Sheet: IRF4
RIME experiment in MM.1S untreated using IRF4 as bait
Replicate 1			Replicate 2			Common Rep 1 and Rep 2
Protein Symbol	Protein Description	Spectral count	Protein Symbol	Protein Description	Spectral count	Protein Symbol	Protein Description	Spectral count
IRF4	Interferon regulatory factor 4: 52 kDa	154	IRF4	Interferon regulatory factor 4: 52 kDa	154	IRF4	Interferon regulatory factor 4: 52 kDa	154
TRIM28	Transcription intermediary factor 1-beta (Fragment): 48 kDa	31	TRIM28	Transcription intermediary factor 1-beta (Fragment): 48 kDa	31	TRIM28	Transcription intermediary factor 1-beta (Fragment): 48 kDa	31
COL1A1	Collagen alpha-1(I) chain: 139 kDa	26	HSPA2	Heat shock-related 70 kDa protein 2: 70 kDa	30	COL1A1	Collagen alpha-1(I) chain: 139 kDa	26
RBMX	RNA-binding motif protein, X chromosome: 42 kDa	24	COL1A1	Collagen alpha-1(I) chain: 139 kDa	26	RBMX	RNA-binding motif protein, X chromosome: 42 kDa	24
THRAP3	Thyroid hormone receptor-associated protein 3: 109 kDa	22	RBMX	RNA-binding motif protein, X chromosome: 42 kDa	24	THRAP3	Thyroid hormone receptor-associated protein 3: 109 kDa	22
SNRNP200	U5 small nuclear ribonucleoprotein 200 kDa helicase: 245 kDa	19	THRAP3	Thyroid hormone receptor-associated protein 3: 109 kDa	22	SNRNP200	U5 small nuclear ribonucleoprotein 200 kDa helicase: 245 kDa	19
FEN1	Flap endonuclease 1: 43 kDa	18	HNRNPA1L2	Heterogeneous nuclear ribonucleoprotein A1-like 2: 34 kDa	20	FEN1	Flap endonuclease 1: 43 kDa	18
IFI16	Gamma-interferon-inducible protein 16: 88 kDa	18	SNRNP200	U5 small nuclear ribonucleoprotein 200 kDa helicase: 245 kDa	19	IFI16	Gamma-interferon-inducible protein 16: 88 kDa	18
CHD4	Chromodomain-helicase-DNA-binding protein 4: 218 kDa	17	FEN1	Flap endonuclease 1: 43 kDa	18	CHD4	Chromodomain-helicase-DNA-binding protein 4: 218 kDa	17
GTF2I	General transcription factor II-I: 112 kDa	17	IFI16	Gamma-interferon-inducible protein 16: 88 kDa	18	GTF2I	General transcription factor II-I: 112 kDa	17
HMGB1	High mobility group protein B1: 25 kDa	17	CHD4	Chromodomain-helicase-DNA-binding protein 4: 218 kDa	17	HMGB1	High mobility group protein B1: 25 kDa	17
IKZF3	Zinc finger protein Aiolos: 58 kDa	17	GTF2I	General transcription factor II-I: 112 kDa	17	IKZF3	Zinc finger protein Aiolos: 58 kDa	17
PRPF8	Pre-mRNA-processing-splicing factor 8: 274 kDa	16	HMGB1	High mobility group protein B1: 25 kDa	17	PRPF8	Pre-mRNA-processing-splicing factor 8: 274 kDa	16
MTA2	Metastasis-associated protein MTA2: 75 kDa	16	IKZF3	Zinc finger protein Aiolos: 58 kDa	17	MTA2	Metastasis-associated protein MTA2: 75 kDa	16
HNRNPAB	Heterogeneous nuclear ribonucleoprotein A/B: 36 kDa	16	PRPF8	Pre-mRNA-processing-splicing factor 8: 274 kDa	16	HNRNPAB	Heterogeneous nuclear ribonucleoprotein A/B: 36 kDa	16
COL1A2	Collagen alpha-2(I) chain: 129 kDa	15	MTA2	Metastasis-associated protein MTA2: 75 kDa	16	COL1A2	Collagen alpha-2(I) chain: 129 kDa	15
SMARCC2	SWI/SNF complex subunit SMARCC2: 133 kDa	15	HNRNPAB	Heterogeneous nuclear ribonucleoprotein A/B: 36 kDa	16	SMARCC2	SWI/SNF complex subunit SMARCC2: 133 kDa	15
SRSF1	Serine/arginine-rich splicing factor 1: 28 kDa	14	COL1A2	Collagen alpha-2(I) chain: 129 kDa	15	SRSF1	Serine/arginine-rich splicing factor 1: 28 kDa	14
FUBP1	Far upstream element-binding protein 1: 68 kDa	14	SMARCC2	SWI/SNF complex subunit SMARCC2: 133 kDa	15	FUBP1	Far upstream element-binding protein 1: 68 kDa	14
SMARCA4	Transcription activator BRG1: 185 kDa	14	SRSF1	Serine/arginine-rich splicing factor 1: 28 kDa	14	SMARCA4	Transcription activator BRG1: 185 kDa	14
MCM5	DNA helicase: 78 kDa	14	FUBP1	Far upstream element-binding protein 1: 68 kDa	14	MCM5	DNA helicase: 78 kDa	14
MCM5	DNA replication licensing factor MCM5: 82 kDa	14	SMARCA4	Transcription activator BRG1: 185 kDa	14	MCM5	DNA replication licensing factor MCM5: 82 kDa	14
SMARCC1	SWI/SNF complex subunit SMARCC1: 123 kDa	13	MCM5	DNA helicase: 78 kDa	14	SMARCC1	SWI/SNF complex subunit SMARCC1: 123 kDa	13
C3	Complement C3: 187 kDa	12	MCM5	DNA replication licensing factor MCM5: 82 kDa	14	C3	Complement C3: 187 kDa	12
RANBP2	E3 SUMO-protein ligase RanBP2: 358 kDa	12	SMARCC1	SWI/SNF complex subunit SMARCC1: 123 kDa	13	RANBP2	E3 SUMO-protein ligase RanBP2: 358 kDa	12
RPA1	Replication protein A 70 kDa DNA-binding subunit: 68 kDa	12	C3	Complement C3: 187 kDa	12	RPA1	Replication protein A 70 kDa DNA-binding subunit: 68 kDa	12
SF3B2	Splicing factor 3B subunit 2: 100 kDa	12	RANBP2	E3 SUMO-protein ligase RanBP2: 358 kDa	12	SF3B2	Splicing factor 3B subunit 2: 100 kDa	12
HCFC1	Host cell factor 1: 209 kDa	12	RPA1	Replication protein A 70 kDa DNA-binding subunit: 68 kDa	12	HCFC1	Host cell factor 1: 209 kDa	12
TRA2B	Transformer-2 protein homolog beta: 34 kDa	12	SF3B2	Splicing factor 3B subunit 2: 100 kDa	12	TRA2B	Transformer-2 protein homolog beta: 34 kDa	12
SF3B1	Splicing factor 3B subunit 1: 146 kDa	11	HCFC1	Host cell factor 1: 209 kDa	12	SF3B1	Splicing factor 3B subunit 1: 146 kDa	11
TMPO	Lamina-associated polypeptide 2, isoform alpha: 75 kDa	11	TRA2B	Transformer-2 protein homolog beta: 34 kDa	12	TMPO	Lamina-associated polypeptide 2, isoform alpha: 75 kDa	11
SMARCD2	SWI/SNF-related matrix-associated actin-dependent regulator of chromatin subfamily D member 2: 59 kDa	11	HNRNPM	Heterogeneous nuclear ribonucleoprotein M (Fragment): 12 kDa	12	SMARCD2	SWI/SNF-related matrix-associated actin-dependent regulator of chromatin subfamily D member 2: 59 kDa	11
MCM3	DNA replication licensing factor MCM3: 91 kDa	10	SF3B1	Splicing factor 3B subunit 1: 146 kDa	11	MCM3	DNA replication licensing factor MCM3: 91 kDa	10
RBM14	RNA-binding protein 14: 69 kDa	10	TMPO	Lamina-associated polypeptide 2, isoform alpha: 75 kDa	11	RBM14	RNA-binding protein 14: 69 kDa	10
MEF2C	Myocyte-specific enhancer factor 2C: 47 kDa	10	SMARCD2	SWI/SNF-related matrix-associated actin-dependent regulator of chromatin subfamily D member 2: 59 kDa	11	MEF2C	Myocyte-specific enhancer factor 2C: 47 kDa	10
SMARCA2	Probable global transcription activator SNF2L2: 162 kDa	10	MCM3	DNA replication licensing factor MCM3: 91 kDa	10	SMARCA2	Probable global transcription activator SNF2L2: 162 kDa	10
TBL1XR1	F-box-like/WD repeat-containing protein TBL1XR1: 56 kDa	10	RBM14	RNA-binding protein 14: 69 kDa	10	TBL1XR1	F-box-like/WD repeat-containing protein TBL1XR1: 56 kDa	10
LUC7L2	Putative RNA-binding protein Luc7-like 2: 47 kDa	10	MEF2C	Myocyte-specific enhancer factor 2C: 47 kDa	10	LUC7L2	Putative RNA-binding protein Luc7-like 2: 47 kDa	10
CBX3	Chromobox protein homolog 3: 21 kDa	10	SMARCA2	Probable global transcription activator SNF2L2: 162 kDa	10	CBX3	Chromobox protein homolog 3: 21 kDa	10
KRT14	Keratin, type I cytoskeletal 14: 52 kDa	10	TBL1XR1	F-box-like/WD repeat-containing protein TBL1XR1: 56 kDa	10	KRT14	Keratin, type I cytoskeletal 14: 52 kDa	10
IKZF1	DNA-binding protein Ikaros: 58 kDa	10	LUC7L2	Putative RNA-binding protein Luc7-like 2: 47 kDa	10	IKZF1	DNA-binding protein Ikaros: 58 kDa	10
HNRNPH1	Heterogeneous nuclear ribonucleoprotein H (Fragment): 19 kDa	10	CBX3	Chromobox protein homolog 3: 21 kDa	10	HNRNPH1	Heterogeneous nuclear ribonucleoprotein H (Fragment): 19 kDa	10
SUPT16H	FACT complex subunit SPT16: 120 kDa	9	KRT14	Keratin, type I cytoskeletal 14: 52 kDa	10	SUPT16H	FACT complex subunit SPT16: 120 kDa	9
SRSF6	Serine/arginine-rich splicing factor 6: 40 kDa	9	IKZF1	DNA-binding protein Ikaros: 58 kDa	10	SRSF6	Serine/arginine-rich splicing factor 6: 40 kDa	9
HBA1	Hemoglobin subunit alpha: 15 kDa	9	HNRNPH1	Heterogeneous nuclear ribonucleoprotein H (Fragment): 19 kDa	10	HBA1	Hemoglobin subunit alpha: 15 kDa	9
BCLAF1	Bcl-2-associated transcription factor 1: 86 kDa	9	EIF5A2	Eukaryotic translation initiation factor 5A: 12 kDa	10	BCLAF1	Bcl-2-associated transcription factor 1: 86 kDa	9
BCLAF1	Bcl-2-associated transcription factor 1: 106 kDa	9	KRT13	Keratin, type I cytoskeletal 13: 50 kDa	9	BCLAF1	Bcl-2-associated transcription factor 1: 106 kDa	9
USP7	Ubiquitin carboxyl-terminal hydrolase 7: 128 kDa	8	SUPT16H	FACT complex subunit SPT16: 120 kDa	9	USP7	Ubiquitin carboxyl-terminal hydrolase 7: 128 kDa	8
DDX46	Probable ATP-dependent RNA helicase DDX46: 117 kDa	8	SRSF6	Serine/arginine-rich splicing factor 6: 40 kDa	9	DDX46	Probable ATP-dependent RNA helicase DDX46: 117 kDa	8
ADAR	Double-stranded RNA-specific adenosine deaminase (Fragment): 133 kDa	8	HBA1	Hemoglobin subunit alpha: 15 kDa	9	ADAR	Double-stranded RNA-specific adenosine deaminase (Fragment): 133 kDa	8
SRRM2	Serine/arginine repetitive matrix protein 2: 300 kDa	8	BCLAF1	Bcl-2-associated transcription factor 1: 86 kDa	9	SRRM2	Serine/arginine repetitive matrix protein 2: 300 kDa	8
ARID1A	AT-rich interactive domain-containing protein 1A: 242 kDa	8	BCLAF1	Bcl-2-associated transcription factor 1: 106 kDa	9	ARID1A	AT-rich interactive domain-containing protein 1A: 242 kDa	8
DDX1	ATP-dependent RNA helicase DDX1: 82 kDa	8	USP7	Ubiquitin carboxyl-terminal hydrolase 7: 128 kDa	8	DDX1	ATP-dependent RNA helicase DDX1: 82 kDa	8
EIF4A3	Eukaryotic initiation factor 4A-III: 47 kDa	8	DDX46	Probable ATP-dependent RNA helicase DDX46: 117 kDa	8	EIF4A3	Eukaryotic initiation factor 4A-III: 47 kDa	8
SART3	Squamous cell carcinoma antigen recognized by T-cells 3: 110 kDa	8	ADAR	Double-stranded RNA-specific adenosine deaminase (Fragment): 133 kDa	8	SART3	Squamous cell carcinoma antigen recognized by T-cells 3: 110 kDa	8
USP5	Ubiquitin carboxyl-terminal hydrolase 5: 96 kDa	8	SRRM2	Serine/arginine repetitive matrix protein 2: 300 kDa	8	USP5	Ubiquitin carboxyl-terminal hydrolase 5: 96 kDa	8
ELAVL1	ELAV-like protein 1: 36 kDa	8	ARID1A	AT-rich interactive domain-containing protein 1A: 242 kDa	8	ELAVL1	ELAV-like protein 1: 36 kDa	8
KHDRBS1	KH domain-containing, RNA-binding, signal transduction-associated protein 1: 48 kDa	8	DDX1	ATP-dependent RNA helicase DDX1: 82 kDa	8	KHDRBS1	KH domain-containing, RNA-binding, signal transduction-associated protein 1: 48 kDa	8
FUS	RNA-binding protein FUS: 53 kDa	8	EIF4A3	Eukaryotic initiation factor 4A-III: 47 kDa	8	FUS	RNA-binding protein FUS: 53 kDa	8
NANS	Sialic acid synthase: 40 kDa	8	SART3	Squamous cell carcinoma antigen recognized by T-cells 3: 110 kDa	8	NANS	Sialic acid synthase: 40 kDa	8
TOP1	DNA topoisomerase 1: 91 kDa	8	USP5	Ubiquitin carboxyl-terminal hydrolase 5: 96 kDa	8	TOP1	DNA topoisomerase 1: 91 kDa	8
RECQL	ATP-dependent DNA helicase Q1: 73 kDa	8	ELAVL1	ELAV-like protein 1: 36 kDa	8	RECQL	ATP-dependent DNA helicase Q1: 73 kDa	8
SMARCE1	SWI/SNF-related matrix-associated actin-dependent regulator of chromatin subfamily E member 1: 47 kDa	8	KHDRBS1	KH domain-containing, RNA-binding, signal transduction-associated protein 1: 48 kDa	8	SMARCE1	SWI/SNF-related matrix-associated actin-dependent regulator of chromatin subfamily E member 1: 47 kDa	8
TARDBP	TAR DNA-binding protein 43: 45 kDa	8	FUS	RNA-binding protein FUS: 53 kDa	8	TARDBP	TAR DNA-binding protein 43: 45 kDa	8
SUMO2	Small ubiquitin-related modifier 2: 11 kDa	8	NANS	Sialic acid synthase: 40 kDa	8	SUMO2	Small ubiquitin-related modifier 2: 11 kDa	8
IKZF1	DNA-binding protein Ikaros: 28 kDa	8	TOP1	DNA topoisomerase 1: 91 kDa	8	IKZF1	DNA-binding protein Ikaros: 28 kDa	8
LUC7L2	Putative RNA-binding protein Luc7-like 2: 54 kDa	8	RECQL	ATP-dependent DNA helicase Q1: 73 kDa	8	LUC7L2	Putative RNA-binding protein Luc7-like 2: 54 kDa	8
MATR3	Matrin-3 (Fragment): 19 kDa	8	SMARCE1	SWI/SNF-related matrix-associated actin-dependent regulator of chromatin subfamily E member 1: 47 kDa	8	ANXA11	Annexin A11: 54 kDa	7
ILF2	Interleukin enhancer-binding factor 2: 43 kDa	7	TARDBP	TAR DNA-binding protein 43: 45 kDa	8	BUB3	Mitotic checkpoint protein BUB3: 37 kDa	7
CDC5L	Cell division cycle 5-like protein: 92 kDa	7	SUMO2	Small ubiquitin-related modifier 2: 11 kDa	8	WASF2	Wiskott-Aldrich syndrome protein family member 2: 54 kDa	7
OGT	UDP-N-acetylglucosamine--peptide N-acetylglucosaminyltransferase 110 kDa subunit: 117 kDa	7	IKZF1	DNA-binding protein Ikaros: 28 kDa	8	NUDT21	Cleavage and polyadenylation specificity factor subunit 5: 26 kDa	7
CHD5	Chromodomain-helicase-DNA-binding protein 5: 223 kDa	7	LUC7L2	Putative RNA-binding protein Luc7-like 2: 54 kDa	8	ACTL6A	Actin-like protein 6A: 47 kDa	7
ANXA11	Annexin A11: 54 kDa	7	ANXA11	Annexin A11: 54 kDa	7	SF1	Splicing factor 1: 68 kDa	7
BUB3	Mitotic checkpoint protein BUB3: 37 kDa	7	BUB3	Mitotic checkpoint protein BUB3: 37 kDa	7	CYFIP2	Cytoplasmic FMR1-interacting protein 2: 148 kDa	7
WASF2	Wiskott-Aldrich syndrome protein family member 2: 54 kDa	7	WASF2	Wiskott-Aldrich syndrome protein family member 2: 54 kDa	7	TLE3	Transducin-like enhancer protein 3: 48 kDa	7
NUDT21	Cleavage and polyadenylation specificity factor subunit 5: 26 kDa	7	NUDT21	Cleavage and polyadenylation specificity factor subunit 5: 26 kDa	7	SRRT	Serrate RNA effector molecule homolog: 101 kDa	6
ACTL6A	Actin-like protein 6A: 47 kDa	7	ACTL6A	Actin-like protein 6A: 47 kDa	7	MCM4	DNA replication licensing factor MCM4: 97 kDa	6
SF1	Splicing factor 1: 68 kDa	7	SF1	Splicing factor 1: 68 kDa	7	CMPK1	UMP-CMP kinase: 22 kDa	6
CYFIP2	Cytoplasmic FMR1-interacting protein 2: 148 kDa	7	CYFIP2	Cytoplasmic FMR1-interacting protein 2: 148 kDa	7	GMPS	GMP synthase [glutamine-hydrolyzing]: 77 kDa	6
TLE3	Transducin-like enhancer protein 3: 48 kDa	7	TLE3	Transducin-like enhancer protein 3: 48 kDa	7	ILF3	Interleukin enhancer-binding factor 3: 95 kDa	6
SRRT	Serrate RNA effector molecule homolog: 101 kDa	6	KRT27	Keratin, type I cytoskeletal 27: 50 kDa	7	ANP32E	Acidic leucine-rich nuclear phosphoprotein 32 family member E: 31 kDa	6
CCAR2	Cell cycle and apoptosis regulator protein 2: 103 kDa	6	KRT25	Keratin, type I cytoskeletal 25: 49 kDa	7	C5	Complement C5: 188 kDa	6
HNRNPUL2	Heterogeneous nuclear ribonucleoprotein U-like protein 2: 85 kDa	6	PCBP3	Poly(rC)-binding protein 3: 39 kDa	7	SF3A3	Splicing factor 3A subunit 3: 59 kDa	6
XPO1	Exportin-1: 123 kDa	6	KRT76	Keratin, type II cytoskeletal 2 oral: 66 kDa	7	CSE1L	Exportin-2: 110 kDa	6
BAP18	Chromatin complexes subunit BAP18: 18 kDa	6	U2SURP	U2 snRNP-associated SURP motif-containing protein: 118 kDa	6	PSPC1	Paraspeckle component 1: 59 kDa	6
SMARCA5	SWI/SNF-related matrix-associated actin-dependent regulator of chromatin subfamily A member 5: 122 kDa	6	PRPF6	Pre-mRNA-processing factor 6: 107 kDa	6	S100A11	Protein S100-A11: 12 kDa	6
HDAC1	Histone deacetylase 1: 55 kDa	6	MSH2	DNA mismatch repair protein Msh2: 105 kDa	6	ARID3B	AT-rich interactive domain-containing protein 3B: 61 kDa	6
MCM4	DNA replication licensing factor MCM4: 97 kDa	6	HAT1	Histone acetyltransferase type B catalytic subunit: 50 kDa	6	PSME3	Proteasome activator complex subunit 3: 30 kDa	6
CMPK1	UMP-CMP kinase: 22 kDa	6	PUF60	Poly(U)-binding-splicing factor PUF60 (Fragment): 56 kDa	6	PPM1G	Protein phosphatase 1G: 59 kDa	6
GMPS	GMP synthase [glutamine-hydrolyzing]: 77 kDa	6	SRRT	Serrate RNA effector molecule homolog: 101 kDa	6	PPIA	Peptidyl-prolyl cis-trans isomerase A: 6 kDa	6
ILF3	Interleukin enhancer-binding factor 3: 95 kDa	6	MCM4	DNA replication licensing factor MCM4: 97 kDa	6	RPL22	60S ribosomal protein L22: 11 kDa	6
ANP32E	Acidic leucine-rich nuclear phosphoprotein 32 family member E: 31 kDa	6	CMPK1	UMP-CMP kinase: 22 kDa	6	HIST2H3PS2	Histone H3: 15 kDa	6
C5	Complement C5: 188 kDa	6	GMPS	GMP synthase [glutamine-hydrolyzing]: 77 kDa	6	TAF15	TATA-binding protein-associated factor 2N: 62 kDa	6
SF3A3	Splicing factor 3A subunit 3: 59 kDa	6	ILF3	Interleukin enhancer-binding factor 3: 95 kDa	6	RBM39	RNA-binding protein 39: 59 kDa	6
CSE1L	Exportin-2: 110 kDa	6	ANP32E	Acidic leucine-rich nuclear phosphoprotein 32 family member E: 31 kDa	6	CYFIP1	Cytoplasmic FMR1-interacting protein 1: 145 kDa	6
PSPC1	Paraspeckle component 1: 59 kDa	6	C5	Complement C5: 188 kDa	6	SUMO3	SMT3 suppressor of mif two 3 homolog 3 (Yeast), isoform CRA_d: 15 kDa	6
S100A11	Protein S100-A11: 12 kDa	6	SF3A3	Splicing factor 3A subunit 3: 59 kDa	6	CTBP1	C-terminal-binding protein 1: 48 kDa	6
ARID3B	AT-rich interactive domain-containing protein 3B: 61 kDa	6	CSE1L	Exportin-2: 110 kDa	6	PRMT1	Protein arginine N-methyltransferase 1: 42 kDa	6
PSME3	Proteasome activator complex subunit 3: 30 kDa	6	PSPC1	Paraspeckle component 1: 59 kDa	6	TAF15	TATA-binding protein-associated factor 2N: 49 kDa	6
PPM1G	Protein phosphatase 1G: 59 kDa	6	S100A11	Protein S100-A11: 12 kDa	6	PRMT1	Protein arginine N-methyltransferase 1: 38 kDa	6
PPIA	Peptidyl-prolyl cis-trans isomerase A: 6 kDa	6	ARID3B	AT-rich interactive domain-containing protein 3B: 61 kDa	6	RBM39	RNA-binding protein 39 (Fragment): 27 kDa	6
RPL22	60S ribosomal protein L22: 11 kDa	6	PSME3	Proteasome activator complex subunit 3: 30 kDa	6	CLTA	Clathrin light chain A: 27 kDa	5
HIST2H3PS2	Histone H3: 15 kDa	6	PPM1G	Protein phosphatase 1G: 59 kDa	6	ACP1	Low molecular weight phosphotyrosine protein phosphatase: 18 kDa	5
TAF15	TATA-binding protein-associated factor 2N: 62 kDa	6	PPIA	Peptidyl-prolyl cis-trans isomerase A: 6 kDa	6	KRT4	Keratin, type II cytoskeletal 4: 57 kDa	5
RBM39	RNA-binding protein 39: 59 kDa	6	RPL22	60S ribosomal protein L22: 11 kDa	6
CYFIP1	Cytoplasmic FMR1-interacting protein 1: 145 kDa	6	HIST2H3PS2	Histone H3: 15 kDa	6
SUMO3	SMT3 suppressor of mif two 3 homolog 3 (Yeast), isoform CRA_d: 15 kDa	6	TAF15	TATA-binding protein-associated factor 2N: 62 kDa	6
CTBP1	C-terminal-binding protein 1: 48 kDa	6	RBM39	RNA-binding protein 39: 59 kDa	6
PRMT1	Protein arginine N-methyltransferase 1: 42 kDa	6	CYFIP1	Cytoplasmic FMR1-interacting protein 1: 145 kDa	6
TAF15	TATA-binding protein-associated factor 2N: 49 kDa	6	SUMO3	SMT3 suppressor of mif two 3 homolog 3 (Yeast), isoform CRA_d: 15 kDa	6
PRMT1	Protein arginine N-methyltransferase 1: 38 kDa	6	CTBP1	C-terminal-binding protein 1: 48 kDa	6
RBM39	RNA-binding protein 39 (Fragment): 27 kDa	6	PRMT1	Protein arginine N-methyltransferase 1: 42 kDa	6
CLTA	Clathrin light chain A: 27 kDa	5	TAF15	TATA-binding protein-associated factor 2N: 49 kDa	6
ACP1	Low molecular weight phosphotyrosine protein phosphatase: 18 kDa	5	PRMT1	Protein arginine N-methyltransferase 1: 38 kDa	6
KRT4	Keratin, type II cytoskeletal 4: 57 kDa	5	RBM39	RNA-binding protein 39 (Fragment): 27 kDa	6
SRSF2	Serine/arginine-rich splicing factor 2: 25 kDa	5	CLTA	Clathrin light chain A: 27 kDa	5
DDX42	ATP-dependent RNA helicase DDX42: 103 kDa	5	ACP1	Low molecular weight phosphotyrosine protein phosphatase: 18 kDa	5
DNAJC8	DnaJ homolog subfamily C member 8: 30 kDa	5	KRT4	Keratin, type II cytoskeletal 4: 57 kDa	5
LPXN	Leupaxin: 43 kDa	5	RAD50	DNA repair protein RAD50: 154 kDa	5
PRPF40A	Pre-mRNA-processing factor 40 homolog A: 109 kDa	5	HTATSF1	HIV Tat-specific factor 1: 86 kDa	5
H2AFY	Core histone macro-H2A.1: 40 kDa	5	PKP2	Plakophilin-2: 97 kDa	5
TNS4	Tensin-4: 77 kDa	5	TTLL12	Tubulin--tyrosine ligase-like protein 12: 74 kDa	5
SRSF11	Serine/arginine-rich splicing factor 11: 54 kDa	5	MSH6	DNA mismatch repair protein Msh6: 153 kDa	5
NSUN2	tRNA (cytosine(34)-C(5))-methyltransferase: 86 kDa	5	SF3B6	Splicing factor 3B subunit 6: 15 kDa	5
DPF2	Zinc finger protein ubi-d4: 44 kDa	5	PRPS1	Ribose-phosphate pyrophosphokinase 1: 35 kDa	5
CPNE3	Copine-3: 60 kDa	5	ADNP	Activity-dependent neuroprotector homeobox protein: 124 kDa	5
PRPF31	U4/U6 small nuclear ribonucleoprotein Prp31: 55 kDa	5	ILKAP	Integrin-linked kinase-associated serine/threonine phosphatase 2C: 43 kDa	5
LTA4H	Leukotriene A-4 hydrolase: 69 kDa	5	RNPS1	RNA-binding protein with serine-rich domain 1: 34 kDa	5
SMARCD1	SWI/SNF-related matrix-associated actin-dependent regulator of chromatin subfamily D member 1: 58 kDa	5	TLE3	Transducin-like enhancer protein 3: 83 kDa	5
HDAC2	Histone deacetylase 2: 55 kDa	5	MEF2D	Myocyte-specific enhancer factor 2D: 56 kDa	5
GATAD2B	Transcriptional repressor p66-beta (Fragment): 29 kDa	5	SFN	14-3-3 protein sigma: 28 kDa	5
PKLR	Pyruvate kinase PKLR: 62 kDa	5
GATAD2B	Transcriptional repressor p66-beta: 65 kDa	5
SMARCD3	SWI/SNF-related matrix-associated actin-dependent regulator of chromatin subfamily D member 3: 55 kDa	5
SF3B2	Splicing factor 3B subunit 2 (Fragment): 38 kDa	5
